# Supplementary material for: Structural Insights into the Interactions of Candidal Enolase with Human Vitronectin, Fibronectin and Plasminogen
Source: Int J Mol Sci. 2020 Oct 22;21(21):7843. doi: 10.3390/ijms21217843 (PMC7660097; doi:10.3390/ijms21217843)
Supplement: Supplementary file 1 [file ijms-21-07843-s001.zip]

Archive with 6 entries (5 files):
- Supplementary Materials/Supplementary materials.pdf
- Supplementary Materials/Videos/
- Supplementary Materials/Videos/Video S1_Enolase_VTR.mpg
- Supplementary Materials/Videos/Video S2_Enolase_FN_1.mpg
- Supplementary Materials/Videos/Video S3_Enolase_FN_2.mpg
- Supplementary Materials/Videos/Video S4_Enolase_HPG.mpg
